# Supplementary material for: Reproducibility and Validity of a Nova-Based Food Frequency Questionnaire in Older Italian Adults: The NFFQ-Elderly
Source: Nutrients. 2026 Apr 16;18(8):1266. doi: 10.3390/nu18081266 (PMC13118279; doi:10.3390/nu18081266)
Supplement: Supplementary file 1 [file nutrients-18-01266-s001.zip]

Archive with 5 entries (5 files):
- Tables S5 and S6(Supplementary).pdf
- Table S1 STROBE-nut_checklist.pdf
- Table S2 a NFFQ-Elderly.pdf
- Table S2 b NFFQ-Elderly.pdf
- Tables S3 and S4 (Supplementary).pdf
